# Supplementary material for: Effect of Different Soil Treatments on Production and Chemical Composition of Essential Oils Extracted from Foeniculum vulgare Mill., Origanum vulgare L. and Thymus vulgaris L
Source: Plants (Basel). 2023 Jul 31;12(15):2835. doi: 10.3390/plants12152835 (PMC10421082; doi:10.3390/plants12152835)
Supplement: Supplementary file 1 [file plants-12-02835-s001.zip]

Archive with 1 entries (1 files):
- plants-2490222-supplementary.pdf
